# Supplementary material for: Neoadjuvant Chemotherapy and Stereotactic Body Radiation Therapy in Patients with Early-Onset Pancreatic Cancer: Clinical Outcomes and Toxicity
Source: Cancers (Basel). 2026 Apr 29;18(9):1418. doi: 10.3390/cancers18091418 (PMC13162665; doi:10.3390/cancers18091418)
Supplement: Supplementary file 1 [file cancers-18-01418-s001.zip]

Archive with 1 entries (1 files):
- cancers-4185331-supplementary.pdf
